# Supplementary material for: Declining water depth delayed the breeding time of Fulica atra, not human disturbance
Source: PLoS One. 2018 Aug 29;13(8):e0202684. doi: 10.1371/journal.pone.0202684 (PMC6114854; doi:10.1371/journal.pone.0202684)
Supplement: S1 File — (ZIP) [file pone.0202684.s001.zip]

Archive with 3 entries (2 files):
- data/DATA4.sav
- data/data6-20180725.sav
- data/
